# Supplementary material for: Transcriptome analysis reveals potential mechanisms underlying differential heart development in fast- and slow-growing broilers under heat stress
Source: BMC Genomics. 2017 Apr 13;18:295. doi: 10.1186/s12864-017-3675-9 (PMC5390434; doi:10.1186/s12864-017-3675-9)
Supplement: Supplementary file 3 — Significant DE genes (FDR < 0.1, |log2FC| < 1) from EdgeR for comparisons between heat stress and thermoneutral groups in Ross 708 and Illinois broilers (XLSX 38 kb) [file 12864_2017_3675_MOESM3_ESM.xlsx]

## Sheet: Ross Heat Stress vs. Control
Gene ID	Log2(Fold Change)	Log2(Counts Per Million)	Likelihood Ratio	P-Value	False Discovery Rate	Gene Name
ENSGALG00000028896	-4.63265	1.34614	13.0388	0.000305103	0.0141156	MYH1E
ENSGALG00000022801	-4.29044	1.71899	15.8798	6.75e-05	0.00517872	XKR9
ENSGALG00000006572	-2.8689	1.00237	14.7942	0.000119901	0.00744735	TNNT3
ENSGALG00000005961	-2.50323	2.6808	34.9041	3.46e-09	4.34e-06	dAK
ENSGALG00000010391	-2.49696	2.76354	36.249	1.74e-09	3.48e-06	MMRN1
ENSGALG00000015691	-2.23254	3.9026	36.1229	1.85e-09	3.48e-06	SMC2
ENSGALG00000016195	-2.16039	1.76376	30.1747	3.95e-08	2.97e-05	COL22A1
ENSGALG00000010259	-2.10501	4.1376	35.2764	2.86e-09	4.03e-06	COL28A1
ENSGALG00000014729	-2.07334	0.33673	16.2585	5.53e-05	0.00468634	DEPDC1B
ENSGALG00000016442	-2.06069	2.89808	24.3061	8.22e-07	0.00026482	RRM2
ENSGALG00000006491	-2.00345	6.64439	13.826	0.000200543	0.0103758	ANKRD1
ENSGALG00000005643	-1.96955	2.1409	27.9192	1.26e-07	6.79e-05	LYVE1
ENSGALG00000015712	-1.8998	0.635382	16.7702	4.22e-05	0.00410224	SLBP
ENSGALG00000014513	-1.89817	1.1739	14.8817	0.000114467	0.00717265	CDCA3
ENSGALG00000008656	-1.89649	1.92175	16.6251	4.55e-05	0.0042566	ICOS
ENSGALG00000015522	-1.88838	2.00749	16.2033	5.69e-05	0.00475343	MYBL1
ENSGALG00000003085	-1.88445	3.12752	18.2293	1.96e-05	0.00253892	CDK1
ENSGALG00000013208	-1.83165	2.31971	17.9185	2.31e-05	0.00279987	CENPE
ENSGALG00000025996	-1.81318	3.46866	25.8505	3.69e-07	0.000166434	MKI67
ENSGALG00000023436	-1.80802	0.433579	12.38	0.000433952	0.0172952	HDC
ENSGALG00000012751	-1.80109	0.310957	11.1763	0.000828499	0.0254347	STAB2
ENSGALG00000014337	-1.79341	1.03099	15.3422	8.97e-05	0.00620634	NWD2
ENSGALG00000015559	-1.78359	1.69392	10.1033	0.00148001	0.0355421	ABLIM2
ENSGALG00000011806	-1.73492	1.92429	9.06946	0.00259914	0.0494363	MUC13
ENSGALG00000007917	-1.7304	0.428933	18.4823	1.71e-05	0.00241483	LAMB4
ENSGALG00000002908	-1.72416	0.554157	17.1115	3.52e-05	0.0036812	TRAIP
ENSGALG00000016937	-1.70961	1.25386	8.45008	0.00365027	0.058187	DIAPH3
ENSGALG00000006525	-1.70513	1.72122	13.8353	0.000199553	0.0103722	NCAPG2
ENSGALG00000007667	-1.68652	1.49448	14.7037	0.000125802	0.00766983	GPR158
ENSGALG00000018401	-1.6798	3.18657	9.05851	0.00261474	0.0496493
ENSGALG00000004515	-1.67969	2.15199	15.4255	8.58e-05	0.00597516	KNTC1
ENSGALG00000004037	-1.67471	0.799946	19.5083	1e-05	0.00168774	DNA2
ENSGALG00000025887	-1.66885	5.02822	18.3304	1.86e-05	0.00253138	ATF3
ENSGALG00000012104	-1.66817	3.06651	17.0638	3.61e-05	0.00374013	ANLN
ENSGALG00000017025	-1.66532	2.93695	16.8956	3.95e-05	0.00397718	CKAP2
ENSGALG00000016438	-1.66203	0.542928	9.27034	0.00232894	0.0467121	MELK
ENSGALG00000028347	-1.64147	0.181373	9.03502	0.00264856	0.0499381	SDCBP2
ENSGALG00000017191	-1.61631	0.172834	11.0075	0.000907432	0.0261763	ANGPTL5
ENSGALG00000027454	-1.61438	2.87439	14.7499	0.000122757	0.00752487	CENPW
ENSGALG00000014801	-1.58757	1.61876	15.2575	9.38e-05	0.00640781	NDC80
ENSGALG00000026433	-1.58523	2.89029	12.6756	0.00037045	0.0158501
ENSGALG00000004897	-1.58172	1.63526	8.6057	0.00335113	0.0560554	GTSE1
ENSGALG00000009690	-1.57893	3.55475	15.0587	0.000104216	0.00683403	CENPF
ENSGALG00000019602	-1.56772	3.54608	19.1397	1.21e-05	0.00189961
ENSGALG00000010153	-1.56703	0.249268	7.52822	0.00607397	0.0767171	CYP21A2
ENSGALG00000009006	-1.55537	0.0266725	8.17528	0.00424652	0.0622841
ENSGALG00000006790	-1.55505	2.77356	26.3024	2.92e-07	0.000137196	KIF11
ENSGALG00000005038	-1.5491	1.21182	11.3348	0.000760698	0.024237	CENPI
ENSGALG00000014804	-1.52739	0.56826	8.11999	0.00437799	0.0630643	THBS4
ENSGALG00000012357	-1.51882	3.42347	10.3327	0.00130692	0.0331265	CXCR4
ENSGALG00000013568	-1.51214	2.04739	7.02532	0.0080365	0.0889551	NR4A3
ENSGALG00000015388	-1.50553	1.25709	13.5264	0.000235228	0.0117427	Blimp-1
ENSGALG00000021526	-1.49623	0.580919	12.05	0.000517918	0.0195671	PRR11
ENSGALG00000013546	-1.47444	0.916275	12.8966	0.000329177	0.0147947
ENSGALG00000014924	-1.46722	1.72068	20.4497	6.12e-06	0.00125545	POLQ
ENSGALG00000013925	-1.46451	3.2498	29.6919	5.06e-08	3.36e-05	KIT
ENSGALG00000000791	-1.4631	2.02223	15.6291	7.71e-05	0.0055715
ENSGALG00000023607	-1.45307	0.664655	8.33726	0.00388402	0.0599287	ASCL2
ENSGALG00000008584	-1.45301	2.81754	16.0075	6.31e-05	0.00499213	NUSAP1
ENSGALG00000023818	-1.45003	4.61936	8.72591	0.00313719	0.0540946
ENSGALG00000026380	-1.44892	1.74659	9.45212	0.00210905	0.0440901	UBE2C
ENSGALG00000016582	-1.4415	1.85525	10.0249	0.00154436	0.0360943	PBK
ENSGALG00000025627	-1.43392	0.512258	9.7996	0.0017455	0.0390624	SNORD47
ENSGALG00000009157	-1.42957	1.22787	7.68678	0.00556268	0.0725334	ECT2
ENSGALG00000000667	-1.42814	0.437561	11.6114	0.000655485	0.0218772	EDN2
ENSGALG00000002781	-1.42656	1.62317	9.37984	0.00219385	0.0449082	BRCA1
ENSGALG00000012421	-1.42317	1.86823	19.8755	8.27e-06	0.00152824	ARHGAP15
ENSGALG00000002452	-1.41553	4.67704	8.13113	0.00435116	0.0628384	AQP3
ENSGALG00000001616	-1.41346	1.90666	18.2682	1.92e-05	0.00253138	CDC45
ENSGALG00000001475	-1.41341	6.3065	20.9458	4.72e-06	0.00108236	STMN1
ENSGALG00000006415	-1.40968	0.357054	6.87158	0.00875769	0.093882	CD40LG
ENSGALG00000027993	-1.40565	0.27617	7.26876	0.00701642	0.0834791	MXD3
ENSGALG00000004687	-1.40325	1.15106	9.40924	0.00215894	0.0446229	CENPP
ENSGALG00000012518	-1.39663	3.28178	37.8906	7.48e-10	2.81e-06
ENSGALG00000004904	-1.39559	1.02352	14.1583	0.000168052	0.00935302
ENSGALG00000011901	-1.38977	1.6763	9.48723	0.00206907	0.0437842	KIF15
ENSGALG00000011244	-1.38278	0.981811	7.23468	0.00715085	0.0836969	DLK1
ENSGALG00000013741	-1.382	0.324904	10.148	0.00144456	0.0351566	SYTL3
ENSGALG00000003584	-1.38061	3.30164	14.4687	0.000142511	0.00845992	KPNA2
ENSGALG00000002599	-1.37031	0.602949	7.09329	0.00773731	0.087444	CZH9ORF100
ENSGALG00000011275	-1.3506	1.30085	10.741	0.00104788	0.0287567	DEPDC1
ENSGALG00000010195	-1.34139	1.48168	14.1711	0.000166914	0.00935302	PLK4
ENSGALG00000014897	-1.34093	1.70679	18.4694	1.73e-05	0.00241483	TYMS
ENSGALG00000019147	-1.33386	1.27769	8.21701	0.00414995	0.0618326
ENSGALG00000016223	-1.33017	3.16795	11.0208	0.000900946	0.0260558	MAOB
ENSGALG00000016227	-1.32819	3.33864	20.0768	7.44e-06	0.0014222	GPR34
ENSGALG00000006110	-1.32297	2.22932	9.95327	0.00160564	0.0368936	PLK1
ENSGALG00000025974	-1.32075	1.52036	11.6289	0.000649359	0.0218631	STAT4
ENSGALG00000011955	-1.32038	0.57218	7.12263	0.0076117	0.0864708	CX3CR1
ENSGALG00000007191	-1.32024	1.29321	8.66927	0.0032362	0.0551376	TK1
ENSGALG00000007609	-1.31681	2.10354	9.2617	0.00233995	0.0467121	ARHGAP19
ENSGALG00000008233	-1.31492	2.29358	10.8164	0.00100604	0.02788	BUB1
ENSGALG00000011104	-1.29846	0.5471	8.41739	0.0037165	0.0587092	GCG
ENSGALG00000004733	-1.2938	3.08843	23.0068	1.61e-06	0.000444095	MYO1A
ENSGALG00000025810	-1.29324	1.91397	10.3659	0.00128362	0.0329548	CCNB3
ENSGALG00000009324	-1.28996	0.867464	7.7737	0.00530123	0.0700968	CFTR
ENSGALG00000021512	-1.28774	1.32818	11.7302	0.000614951	0.0214707
ENSGALG00000004195	-1.28282	2.27438	12.6836	0.000368878	0.0158501	KIF4A
ENSGALG00000003438	-1.27979	2.35662	9.98162	0.0015811	0.0365904	NUF2
ENSGALG00000011299	-1.27857	0.31071	7.28243	0.00696323	0.0831224	KIF25
ENSGALG00000015008	-1.27645	6.16365	24.7012	6.69e-07	0.000251682	ZNF366
ENSGALG00000016721	-1.26622	2.71608	16.5675	4.69e-05	0.0042566	PLCXD1
ENSGALG00000008581	-1.26171	0.672209	8.05631	0.00453455	0.0641722	DUSP5
ENSGALG00000009411	-1.24985	0.757399	7.42601	0.00642877	0.0795653	TFEC
ENSGALG00000017271	-1.24331	2.03417	9.5834	0.00196344	0.0422627	ANO2
ENSGALG00000004161	-1.23915	3.42125	14.9542	0.000110151	0.00697976	CCNB2
ENSGALG00000024470	-1.23639	7.00594	16.2685	5.5e-05	0.00468634	CCLI5
ENSGALG00000012472	-1.23439	2.75135	20.1024	7.34e-06	0.0014222	IL2RB
ENSGALG00000008713	-1.23321	1.03053	10.0473	0.00152572	0.0359443	BIRC5
ENSGALG00000015235	-1.23234	1.38324	8.51106	0.00352994	0.0569669	scyc1
ENSGALG00000006470	-1.22895	0.672661	7.41253	0.00647711	0.0795687
ENSGALG00000019003	-1.22888	1.51036	10.3589	0.00128851	0.0329548
ENSGALG00000004157	-1.22821	1.26592	9.69746	0.00184522	0.0402559	PLIN5
ENSGALG00000015568	-1.22534	2.79766	17.02	3.7e-05	0.00379258	SH3TC1
ENSGALG00000002338	-1.21903	2.90653	10.4533	0.00122431	0.0319176	ASPM
ENSGALG00000013378	-1.21295	3.00679	8.55182	0.00345177	0.0565058
ENSGALG00000026038	-1.21239	0.0969396	6.76533	0.00929458	0.0964413	ERI2
ENSGALG00000016692	-1.20923	1.06352	8.66189	0.00324935	0.0552782	CENPQ
ENSGALG00000014477	-1.2085	1.12534	12.4389	0.000420473	0.0170594	CD4
ENSGALG00000015835	-1.20156	3.58432	11.3576	0.000751383	0.024039	GRIK1
ENSGALG00000012056	-1.20124	0.800869	6.96373	0.00831783	0.0906871	GRAP2
ENSGALG00000014213	-1.20011	1.04247	13.4063	0.000250778	0.012298	PRR5
ENSGALG00000015241	-1.18972	4.96109	24.3344	8.1e-07	0.00026482	SNAI2
ENSGALG00000017194	-1.18958	1.72854	14.9657	0.000109482	0.00697652	TRPC6
ENSGALG00000016687	-1.18191	1.38621	10.4518	0.00122532	0.0319176	7
ENSGALG00000014203	-1.17626	4.50691	30.2897	3.72e-08	2.97e-05	PARVG
ENSGALG00000005539	-1.17572	3.22278	14.5952	0.000133253	0.00799449	ITM2C
ENSGALG00000003922	-1.16546	3.41422	8.54116	0.00347205	0.0565395	TOP2A
ENSGALG00000010900	-1.16423	2.58568	15.4528	8.46e-05	0.00592611	SPC25
ENSGALG00000007059	-1.15266	1.45934	8.75877	0.00308117	0.0538267	IGSF6
ENSGALG00000016931	-1.15044	1.66802	13.0435	0.000304338	0.0141156	BORA
ENSGALG00000014877	-1.14756	4.14449	12.866	0.000334601	0.0149212	ZOV3
ENSGALG00000015816	-1.14595	0.694342	6.86696	0.00878039	0.0939602	CD8A
ENSGALG00000014127	-1.14229	0.927244	7.28431	0.00695596	0.0831224	TXK
ENSGALG00000009354	-1.14176	5.63318	20.7372	5.27e-06	0.00114267	GUCY1A3
ENSGALG00000011881	-1.13699	1.6107	10.1507	0.00144243	0.0351566	CCNA2
ENSGALG00000006512	-1.13581	9.8905	16.3489	5.27e-05	0.0046066	HSPA8
ENSGALG00000009854	-1.13299	1.1022	8.07415	0.00449012	0.0637834	NEK2
ENSGALG00000003761	-1.13257	2.79137	12.5002	0.000406914	0.0167503	NIPAL4
ENSGALG00000010674	-1.12779	1.96205	10.9917	0.000915226	0.0263338	DCTD
ENSGALG00000023379	-1.12667	3.59789	27.03	2e-07	9.82e-05	F2RL2
ENSGALG00000014425	-1.12161	2.48407	16.6784	4.43e-05	0.00424587	NCAPG
ENSGALG00000008095	-1.12088	3.34111	16.6725	4.44e-05	0.00424587	KIF23
ENSGALG00000019755	-1.11567	0.8401	7.23765	0.00713903	0.0836969	CD300L-S1
ENSGALG00000016800	-1.11417	3.31551	14.9913	0.000108011	0.00692188	C2orf40
ENSGALG00000004722	-1.11043	6.09885	16.8164	4.12e-05	0.00403849	ASPN
ENSGALG00000014753	-1.09561	2.37586	9.44448	0.00211785	0.0440901	CENPK
ENSGALG00000016330	-1.09088	5.71423	11.2321	0.000803936	0.0250486	angiopoietin-2
ENSGALG00000028509	-1.08311	1.14536	7.49039	0.00620291	0.0775639
ENSGALG00000001915	-1.08048	2.70941	14.6363	0.000130376	0.00786368	VAV3
ENSGALG00000016881	-1.07843	1.70484	10.3942	0.00126409	0.0327473	GPR183
ENSGALG00000006267	-1.07701	3.29265	8.76425	0.00307192	0.0538267	TPX2
ENSGALG00000001491	-1.07421	2.13877	10.5538	0.00115949	0.0309832	NCAPD3
ENSGALG00000024481	-1.05971	1.75713	12.3177	0.000448676	0.0176945	APITD1
ENSGALG00000003231	-1.05095	3.21933	7.74459	0.00538737	0.0709861	KIF20A
ENSGALG00000014692	-1.04803	1.97334	15.4789	8.34e-05	0.00591831	LMNB1
ENSGALG00000010431	-1.04752	5.43341	15.705	7.4e-05	0.00542177	TM4SF18
ENSGALG00000001233	-1.04704	2.02599	8.77712	0.00305033	0.0537572	RHD
ENSGALG00000009748	-1.04704	3.04008	8.81124	0.00299381	0.0533446	ASNS
ENSGALG00000001352	-1.04638	2.49332	11.3224	0.000765778	0.0243302	MORN5
ENSGALG00000009523	-1.04562	2.55281	12.4147	0.000425962	0.0171587	CNTN1
ENSGALG00000000184	-1.04505	1.33032	9.18011	0.00244659	0.048159	SLC27A6
ENSGALG00000007712	-1.03608	6.50266	27.7827	1.36e-07	6.96e-05	MYO1B
ENSGALG00000017247	-1.03496	5.40459	15.0001	0.000107505	0.00692188	PRCP
ENSGALG00000012761	-1.02262	2.10319	8.18241	0.00422985	0.0621244	DRAM1
ENSGALG00000005430	-1.01535	4.21196	21.4419	3.65e-06	0.000889853	ALS2CL
ENSGALG00000002113	-1.0136	3.23423	18.2622	1.92e-05	0.00253138	SLP76
ENSGALG00000016173	-1.01237	1.17749	9.73028	0.00181257	0.0402208	UBASH3A
ENSGALG00000007171	-1.01142	1.41768	7.45874	0.00631292	0.0786778	CIITA
ENSGALG00000005809	-1.00337	4.97416	22.475	2.13e-06	0.000545749	2016-09-02
ENSGALG00000016234	-1.00298	1.75881	7.42231	0.00644202	0.0795687	SLA
ENSGALG00000012836	-1.00118	1.84364	11.2512	0.000795712	0.024861	PRC1
ENSGALG00000010995	-1.00091	1.4187	10.4386	0.00123406	0.0320713	ITGB3BP
ENSGALG00000012894	1.00688	5.75275	22.5077	2.09e-06	0.000545749	7
ENSGALG00000000436	1.00897	1.78477	7.60149	0.00583201	0.0744951	RABIF
ENSGALG00000002142	1.00943	1.13316	7.64823	0.00568279	0.0732528	DGKQ
ENSGALG00000003678	1.01727	7.04438	15.0307	0.000105776	0.0068962	GLUL
ENSGALG00000021541	1.01735	1.38468	7.92505	0.00487549	0.0664138	SLC47A1
ENSGALG00000026986	1.01772	1.13724	8.19993	0.00418919	0.0620892	KIAA1324
ENSGALG00000008215	1.01949	2.98523	8.72346	0.00314141	0.0540946	FRMD5
ENSGALG00000017020	1.02175	2.59732	9.23633	0.0023726	0.0471967	DHRS12
ENSGALG00000012652	1.02247	1.98911	6.71286	0.009572	0.0975271	Segment
ENSGALG00000026095	1.02498	2.47315	9.14232	0.00249763	0.0484718	CDC26
ENSGALG00000000692	1.02515	1.72011	8.16008	0.00428224	0.0624831	CDK18
ENSGALG00000013846	1.03059	3.54325	7.96321	0.00477376	0.0656938	ARFGEF3
ENSGALG00000002958	1.0322	5.12434	8.71694	0.00315267	0.0542058	DNER
ENSGALG00000001153	1.03348	2.61079	11.0235	0.000899661	0.0260558	AUTS2
ENSGALG00000002473	1.03433	3.7885	11.831	0.000582528	0.0207266	GPR157
ENSGALG00000026397	1.03506	3.51833	13.8827	0.000194584	0.0103038	PCBP4
ENSGALG00000008206	1.03823	3.24396	7.46466	0.00629221	0.0785064	TESC
ENSGALG00000004087	1.04021	3.48483	10.2047	0.00140086	0.0344984	THSD4
ENSGALG00000017005	1.04156	3.15966	6.96198	0.00832598	0.0906871	CAB39L
ENSGALG00000023441	1.04209	1.18921	6.99295	0.00818315	0.0899588	RTN4RL2
ENSGALG00000001773	1.04432	3.42731	13.8612	0.000196822	0.0103254	RFX2
ENSGALG00000004778	1.04541	2.53166	12.2533	0.000464444	0.0181963	SLC47A2
ENSGALG00000026654	1.04944	2.687	8.24327	0.00409033	0.0614096
ENSGALG00000022019	1.05036	3.37324	11.6802	0.000631674	0.0214707
ENSGALG00000015237	1.05303	2.77844	9.40794	0.00216047	0.0446229	PPIL6
ENSGALG00000005680	1.05885	2.38074	16.6099	4.59e-05	0.0042566	PSD
ENSGALG00000027786	1.06758	0.766191	6.84318	0.00889801	0.0945146	SOCS3
ENSGALG00000000394	1.07203	5.52507	10.2628	0.00135739	0.0337225	SLC6A17
ENSGALG00000002804	1.073	2.39574	9.99929	0.00156601	0.0364185	RND2
ENSGALG00000020737	1.07525	3.81748	25.1248	5.37e-07	0.000214178	KLHL23
ENSGALG00000010468	1.07711	1.04587	8.8318	0.00296026	0.052998	ISM2
ENSGALG00000014349	1.07755	3.91244	12.8331	0.000340539	0.0149212	PCDH7
ENSGALG00000007409	1.08284	2.76231	8.0784	0.00447961	0.0637282	SCN4B
ENSGALG00000017398	1.08382	1.6092	10.1616	0.00143394	0.0351509
ENSGALG00000023542	1.09685	3.11554	19.5581	9.76e-06	0.00168774	ALPL
ENSGALG00000005210	1.104	5.86741	18.2932	1.89e-05	0.00253138	WNK2
ENSGALG00000003588	1.10679	1.98192	8.43215	0.00368645	0.0583836	IRX2
ENSGALG00000004058	1.11145	1.81821	9.71485	0.00182785	0.0402208	GPR146
ENSGALG00000027194	1.12219	1.80693	8.46468	0.00362108	0.0579382	PMVK
ENSGALG00000003160	1.12528	2.22874	6.87202	0.00875556	0.093882	CERS1
ENSGALG00000008752	1.13288	1.9343	8.24415	0.00408835	0.0614096
ENSGALG00000001385	1.13399	1.11134	9.0409	0.00264006	0.0499381	FGF22
ENSGALG00000019847	1.13457	4.2677	44.1644	3.02e-11	1.7e-07	GAL12
ENSGALG00000027207	1.13549	7.321	17.2036	3.36e-05	0.00360708
ENSGALG00000011468	1.13681	4.68554	18.7844	1.46e-05	0.0021439	IGFBP5
ENSGALG00000004246	1.14973	2.83625	9.54295	0.00200718	0.0428921	SLC6A4
ENSGALG00000004420	1.15359	4.97488	10.6287	0.00111348	0.029927	SDK1
ENSGALG00000005043	1.16464	5.85096	10.631	0.00111208	0.029927
ENSGALG00000003490	1.16663	1.1614	9.14787	0.00249008	0.0484545
ENSGALG00000000099	1.17503	0.61084	7.96661	0.00476482	0.0656938
ENSGALG00000008262	1.17573	3.14006	8.08996	0.00445112	0.0636301	RASGRF1
ENSGALG00000004631	1.17669	4.27606	11.5275	0.000685745	0.0223541	DRAXIN
ENSGALG00000000780	1.17677	2.07494	11.1178	0.000855011	0.0255431	SMPD3
ENSGALG00000011295	1.17749	3.32641	9.01729	0.00267438	0.0501903	SOCS2
ENSGALG00000012481	1.1829	0.467738	7.06349	0.00786705	0.0883303	TNFIP6
ENSGALG00000005814	1.19612	2.0993	15.5364	8.09e-05	0.00579201
ENSGALG00000006598	1.19797	2.3389	14.4409	0.000144628	0.00854061	SORL1
ENSGALG00000026152	1.20019	2.91678	15.7823	7.11e-05	0.00530804
ENSGALG00000028318	1.20856	4.45859	15.2907	9.22e-05	0.00633903	CDKN1A
ENSGALG00000012536	1.2133	3.41997	19.5065	1e-05	0.00168774	GALNT13
ENSGALG00000013237	1.22807	0.893412	8.36809	0.00381868	0.0597196	BCAN
ENSGALG00000022707	1.23006	0.844513	7.71301	0.00548244	0.0718193
ENSGALG00000026153	1.23081	1.58888	8.5957	0.00336958	0.0560554	FOXO6
ENSGALG00000026671	1.23417	1.51841	13.5169	0.000236428	0.0117475
ENSGALG00000000899	1.24167	0.134483	8.7333	0.00312451	0.0540946	PSD2
ENSGALG00000025794	1.28803	3.00476	10.4638	0.00121739	0.0318748
ENSGALG00000004959	1.29245	2.76513	12.3897	0.00043171	0.0172668	IRS1
ENSGALG00000007431	1.29671	6.49431	29.1152	6.82e-08	4.16e-05	MAGI1
ENSGALG00000026845	1.29858	1.53059	7.1761	0.00738811	0.0849473
ENSGALG00000015181	1.30804	2.88812	10.9384	0.000941925	0.0268961	GAREM
ENSGALG00000004598	1.31488	2.64406	25.2724	4.98e-07	0.000214178	CUX2
ENSGALG00000003161	1.33043	3.20548	18.8555	1.41e-05	0.00209263	cVg1
ENSGALG00000002515	1.33391	4.14772	16.5746	4.68e-05	0.0042566	OLFM1
ENSGALG00000018369	1.35285	6.40456	21.1757	4.19e-06	0.00098467
ENSGALG00000005779	1.37133	1.20666	11.2995	0.00077527	0.0244849
ENSGALG00000027899	1.38803	1.43921	9.54586	0.00200401	0.0428921
ENSGALG00000017510	1.39135	1.41716	8.24503	0.00408638	0.0614096	TUSC1
ENSGALG00000021696	1.39205	-0.0121825	9.18737	0.00243691	0.0480523
ENSGALG00000025804	1.40428	1.23275	14.9919	0.000107974	0.00692188	CLCN2
ENSGALG00000024101	1.41936	1.88351	16.5584	4.72e-05	0.0042566	DNAJC30
ENSGALG00000001756	1.42257	5.76869	9.44375	0.0021187	0.0440901	ATP5A1W
ENSGALG00000026224	1.42809	1.19642	8.18708	0.00421897	0.0621244	DHDH
ENSGALG00000003103	1.4336	0.0624647	7.2021	0.00728184	0.0844978	MST1R
ENSGALG00000029021	1.43524	4.6029	21.4358	3.66e-06	0.000889853	CACNA2D2
ENSGALG00000010165	1.45012	0.926542	14.0364	0.000179302	0.00972282	TCTE1
ENSGALG00000012594	1.4716	0.658145	7.83479	0.005125	0.068795	NTRK2
ENSGALG00000024011	1.47171	2.79953	12.1154	0.000500071	0.0191197	Ex-FABP
ENSGALG00000013239	1.47402	6.62527	13.372	0.000255403	0.0124168	NES
ENSGALG00000012027	1.47443	4.77258	8.29685	0.00397139	0.0607592	SPON1
ENSGALG00000010169	1.47476	1.17653	8.00602	0.0046622	0.0647598
ENSGALG00000002008	1.47896	1.11435	8.38758	0.00377793	0.0593472	RNF157
ENSGALG00000022892	1.48096	1.03229	10.5135	0.00118502	0.0313753
ENSGALG00000028404	1.49101	1.15608	14.1865	0.000165551	0.00933625	GPR182
ENSGALG00000016298	1.50823	0.912382	8.43883	0.00367293	0.0583836	ADCY8
ENSGALG00000014569	1.50867	5.36226	16.0759	6.09e-05	0.00496117	PNPLA2
ENSGALG00000008704	1.51338	2.24513	13.2059	0.000279071	0.0133375	CUBN
ENSGALG00000005319	1.51522	2.4511	10.0303	0.00153988	0.0360943	CDH8
ENSGALG00000013818	1.52257	3.59666	33.496	7.14e-09	8.05e-06	CITED2
ENSGALG00000006600	1.52403	0.0527606	8.89252	0.00286342	0.0515918	A4GNT
ENSGALG00000011234	1.54453	3.6955	13.9311	0.000189635	0.0101852	INHA
ENSGALG00000012969	1.55608	2.98331	15.7431	7.26e-05	0.00534857	DDX11
ENSGALG00000012197	1.57907	0.650428	10.5499	0.00116197	0.0309832	ACMSD
ENSGALG00000004568	1.58193	0.68466	8.72465	0.00313937	0.0540946	CELA2A
ENSGALG00000008681	1.59507	4.29645	15.8361	6.91e-05	0.00519387	NSMF
ENSGALG00000001813	1.59716	1.3271	9.40488	0.00216409	0.0446229
ENSGALG00000014908	1.61144	1.11584	10.0831	0.00149637	0.0356819	FST
ENSGALG00000026483	1.64362	2.10552	12.9351	0.000322484	0.0147068	TDRD6
ENSGALG00000006882	1.65148	3.72235	19.6624	9.24e-06	0.00165429	ST8SIA2
ENSGALG00000027980	1.68136	3.64847	15.6307	7.7e-05	0.0055715	NANOS1
ENSGALG00000021645	1.6827	0.402014	12.4573	0.000416357	0.0169534	C1orf109
ENSGALG00000009707	1.70209	1.90655	10.2824	0.00134306	0.0335885	SRCIN1
ENSGALG00000005657	1.70623	1.17936	8.87423	0.00289224	0.0520281	CRHR2
ENSGALG00000018365	1.71102	2.75398	13.4483	0.000245225	0.0120782
ENSGALG00000027907	1.71382	1.22969	7.94238	0.00482904	0.0659625	NR2F1
ENSGALG00000000947	1.75719	5.609	19.0926	1.25e-05	0.00189961	FKBP51
ENSGALG00000008741	1.81836	3.09153	12.1888	0.00048077	0.0185491	PROKR2
ENSGALG00000021318	1.82119	0.894768	9.62348	0.00192105	0.0416684
ENSGALG00000010187	1.84395	1.36882	10.5948	0.00113405	0.0303822	SLC1A1
ENSGALG00000026044	1.86887	0.919638	11.9073	0.00055915	0.0204303	VPS37D
ENSGALG00000021074	1.87313	4.59303	20.6652	5.47e-06	0.0011641	MYOC
ENSGALG00000008856	1.88552	4.86987	30.845	2.79e-08	2.42e-05
ENSGALG00000001188	1.89468	2.64596	12.2018	0.000477444	0.0185055	ETV4
ENSGALG00000015608	1.89473	1.27764	9.04069	0.00264036	0.0499381	ADRA2C
ENSGALG00000004127	1.95714	0.150574	8.56447	0.00342788	0.0563601
ENSGALG00000000395	1.96471	2.00341	10.7523	0.00104151	0.0286884	BTF3
ENSGALG00000028575	1.98805	2.05816	7.40737	0.00649573	0.0795687
ENSGALG00000028221	2.00897	6.16871	25.0776	5.51e-07	0.000214178
ENSGALG00000026881	2.01014	3.25755	9.30321	0.00228752	0.0464882	PITX2
ENSGALG00000023622	2.11011	2.84551	8.75777	0.00308285	0.0538267	Worthington
ENSGALG00000022713	2.12077	0.135457	11.9316	0.000551906	0.020343	FAM181B
ENSGALG00000009845	2.12753	1.04334	11.8899	0.000564405	0.0205289	GJD2
ENSGALG00000002549	2.12788	0.713949	8.5698	0.00341786	0.0562774	RGS1
ENSGALG00000015908	2.21673	4.71027	13.813	0.000201938	0.0104003	COL12A1
ENSGALG00000020753	2.23496	1.22386	12.4249	0.000423646	0.0171266
ENSGALG00000023266	2.29833	2.83963	21.4101	3.71e-06	0.000889853	INPP5J
ENSGALG00000007320	2.46452	4.58578	46.9	7.47e-12	8.43e-08
ENSGALG00000029059	2.46714	6.18435	11.6533	0.000640897	0.0216428
ENSGALG00000006606	2.49647	1.57416	11.0963	0.000864993	0.0255431	KIAA1324L
ENSGALG00000026765	2.57263	1.05884	17.3983	3.03e-05	0.0033191	CPNE5
ENSGALG00000012464	2.71911	1.04359	11.805	0.000590716	0.0208209	SOUL
ENSGALG00000013529	2.74428	1.58525	19.2212	1.16e-05	0.00186691	NUP210L
ENSGALG00000028102	2.75808	4.5081	13.5597	0.000231088	0.0116359
ENSGALG00000026384	3.06251	0.434784	17.5628	2.78e-05	0.00320411	PCSK4
ENSGALG00000027323	3.30406	6.58151	24.3576	8e-07	0.00026482
ENSGALG00000014184	3.33591	1.1347	15.0859	0.00010273	0.006776
ENSGALG00000020002	4.10948	1.49101	25.1714	5.25e-07	0.000214178	SLC22A3
ENSGALG00000001181	4.2781	3.38062	19.091	1.25e-05	0.00189961	KCNJ5
ENSGALG00000012989	4.62545	1.14481	23.9192	1e-06	0.000306258	NINJ2
ENSGALG00000024000	5.31417	2.16128	29.8153	4.75e-08	3.35e-05	7
ENSGALG00000028402	5.90994	2.81123	16.0628	6.13e-05	0.00496117
ENSGALG00000013781	7.92626	8.53216	32.8889	9.76e-09	1e-05	MYH7
ENSGALG00000000120	10.7234	7.12162	36.1398	1.84e-09	3.48e-06	BMP-10

## Sheet: Illinois Heat Stress vs. Contro
Gene ID	Log2(Fold Change)	Log2(Counts Per Million)	Likelihood Ratio	P-Value	False Discovery Rate	Gene Name
ENSGALG00000007113	-2.1038	1.98819	20.4115	6.25e-06	0.0352201	TNC
ENSGALG00000028529	1.02567	6.72013	17.2601	3.26e-05	0.0919141	PTGDS
ENSGALG00000028844	1.08556	4.3348	21.1018	4.36e-06	0.0352201	WDR83OS
